# Supplementary material for: Alcohol and Cannabis Use Trajectories and Outcomes in a Sample of Hispanic, White, and Asian Sexual and Gender Minority Emerging Adults
Source: Int J Environ Res Public Health. 2022 Feb 12;19(4):2059. doi: 10.3390/ijerph19042059 (PMC8871829; doi:10.3390/ijerph19042059)
Supplement: Supplementary file 1 [file ijerph-19-02059-s001.zip]

Archive with 1 entries (1 files):
- ijerph-1568805-supplementary.pdf
